# Supplementary material for: Development and Psychometric Evaluation of the Functional Vision Scale for Adults
Source: Healthcare (Basel). 2026 Mar 27;14(7):852. doi: 10.3390/healthcare14070852 (PMC13073657; doi:10.3390/healthcare14070852)
Supplement: Supplementary file 1 [file healthcare-14-00852-s001.zip]

Archive with 1 entries (1 files):
- healthcare-4202492-supplementary.pdf
